# Supplementary material for: Whole-Blood Cellular Responses: A Promising Indicator of SARS-CoV-2 Immunity Compared to Serology
Source: J Clin Med. 2025 Sep 29;14(19):6889. doi: 10.3390/jcm14196889 (PMC12524812; doi:10.3390/jcm14196889)
Supplement: Supplementary file 1 [file jcm-14-06889-s001.zip]

Archive with 1 entries (1 files):
- jcm-3860301-supplementary.pdf
